# Supplementary material for: C53 Interacting with UFM1-Protein Ligase 1 Regulates Microtubule Nucleation in Response to ER Stress
Source: Cells. 2022 Feb 5;11(3):555. doi: 10.3390/cells11030555 (PMC8834445; doi:10.3390/cells11030555)
Supplement: Supplementary file 1 [file cells-11-00555-s001.zip]

Archive with 1 entries (1 files):
- cells-1469163-supplementary.pdf
